# Supplementary material for: KIF2C regulates synaptic plasticity and cognition in mice through dynamic microtubule depolymerization
Source: eLife. 2022 Feb 9;11:e72483. doi: 10.7554/eLife.72483 (PMC8828051; doi:10.7554/eLife.72483)
Supplement: Figure 1—source data 1. [file elife-72483-fig1-data1.zip]

Archive with 1 entries (1 files):
- Figure 1-source data.jpg
