# Supplementary material for: KIF2C regulates synaptic plasticity and cognition in mice through dynamic microtubule depolymerization
Source: eLife. 2022 Feb 9;11:e72483. doi: 10.7554/eLife.72483 (PMC8828051; doi:10.7554/eLife.72483)
Supplement: Figure 2—source data 1. [file elife-72483-fig2-data1.xlsx]

## Sheet: Figure2 source data
Figure 2–source data
Figure 2A				Figure2B				Figure2D						Figure2E						Figure2G										Figure2I				Figure2I										Figure2I
control	shKIF2C			spine density/μm				spine density/μm						μm						KIF2C										Area % of postsynaptic KIF2C				postsynaptic KIF2C intensity (% of ECS)		dendrite shaft KIF2C intensity (% of ECS)		Total KIF2C intensity (% of ECS)		PSD95 intensity (% of ECS)				postsynaptic KIF2C density / mm		total KIF2C density / mm
132.674	1.54943			control	shKIF2C			control+ECS	control+cLTP	shKIF2C+ECS	shKIF2C+cLTP			control+ECS	control+cLTP	shKIF2C+ECS	shKIF2C+cLTP			ECS	cLTP	ECS	cLTP	ECS	cLTP	ECS	cLTP			ECS	cLTP			ECS	cLTP	ECS	cLTP	ECS	cLTP	ECS	cLTP			ECS	cLTP	ECS	cLTP
58.9631	3.18599			0.9507	1.3632			0.634952	1.49348	1.36576	1.03794			0.804	0.935	1.21	1.04			H		S2		P2		P3				32.86	21.4			105.847	94.9507	120.975	104.87	117.566	99.2925	102.086	149.564			0.138814	0.133584	0.532868	0.723582
46.5833	1.19893			1.5898	1.1544			1.20453	1.29252	1.26108	0.913587			0.868	0.891	1.34	1.18			87.6304	87.7615	105.612	157.425	87.7539	66.4065	98.8715	74.8195			26.06	36.74			126.752	70.8458	110.272	158.205	101.897	85.8319	112.835	150.231			0.21917	0.0574218	0.461276	0.166221
179.986	21.883			0.8994	0.8334			0.632845	1.30454	0.698812	0.893682			0.716	1.01	1.12	0.511			92.3836	101.616	106.808	124.635	98.1284	91.5721	102.056	95.2369			45.39	68.42			121.742	76.5916	86.1025	125.275	122.375	93.3658	90.906	157.137			0.398188	0.120665	0.767935	0.825195
101.247	17.0505			1.2843	1.1548			0.978271	0.792012	0.988666	1.52045			0.761	0.803	0.73	0.768			94.0782	95.4804	101.726	107.059	113.607	90.4655	97.7824	94.0356			40.16	10.37			125.938	86.4259	81.159	79.2257	106.838	95.0439	109.045	146.667			0.0954936	0.114405	0.272157	0.496623
80.546	51.3304			1.1518	0.7424			1.18196	1.38692	0.877559	1.54062			0.817	0.775	0.621	1.1			111.361	111.043	95.1054	103.861	105.507	96.2482	93.0697	88.6602			55.4	9.49			119.632	74.0242	92.5739	161.962	119.093	124.916	109.442	160.211			0.0786486	0.144283	0.243811	0.45935
				0.9848	0.4815			0.813091	1.0656	0.981027	1.58461			0.728	1.16	0.704	0.853			106.365	93.9164	101.233	145.451	103.833	92.1623	99.6485	88.0242			19.31	4.26			83.1511	86.4903	124.271	127.695	82.5503	93.4439	104.132	145.677			0.0401187	0.0587592	0.207888	0.326848
				0.4011	0.7808			1.14904	1.21892	1.07845	1.19528			1	0.933	0.578	1.01			110.128	105.917	93.4425	109.864	95.3442	91.1952	109.626	99.4941			10.5	11.67			79.8996	93.6237	104.305	111.515	86.8839	98.356	100.112	91.4739			0.114918	0.0570106	0.277718	0.37316
				1.0695	0.8757			1.05024	1.50835	0.900511	0.989283			1.1	0.818	1.05	0.807			98.0532	99.6819	96.0727	127.677	95.8268	87.0684	98.9467	88.8846			30.58	18.97			81.1773	78.0747	97.9936	153.339	80.1879	101.755	92.7576	94.2793			0.220353	0.0825728	0.568817	0.284417
				0.8849	0.6863			1.06919	1.69985	0.783175	1.56055			0.839	0.828	0.775	0.777			β-tubulin										13.55	9.37			98.7874	91.4618	87.0139	158.037	98.1561	96.226	103.184	152.263			0.0869879	0.0458151	0.38199	0.180206
				1.2272	1.3732			1.32043	1.33367	1.03125	2.0577			0.598	0.974	0.96	0.842			H		S2		P2		P3				13.02	12.58			84.4872	89.5581	90.1578	157.244	90.12	98.7345	108.242	108.905			0.131241	0.0658495	0.547371	0.197549
				1.0809	1.5382			0.885832	1.26844	1.02195	0.969016			0.562	0.93	0.662	0.816			99.8782	109.066	106.102	118.017	98.0301	115.292	97.8018	115.024			21.51	12.21			85.1452	91.898	99.1441	153.211	87.8115	93.684	101.916	102.131			0.189079	0.0657456	0.605052	0.287446
				0.8289	1.4363			1.01406	1.27882	0.792111	1.15161			0.782	1.28	0.816	0.435			109.937	120.337	105.406	102.752	98.4764	93.588	91.2294	102.211			27.08	15.47			88.9258	88.9448	116.72	96.6856	89.48	90.5979	68.5014	104.338			0.135086	0.0457825	0.296149	0.1631
				0.9156	0.9434			1.02206	1.23391	0.765404	1.40077			0.757	0.841	0.93	0.709			98.5901	99.3641	97.4121	90.7534	111.575	96.6721	94.8238	99.2216			17.27	9.8			94.3098	88.9556	92.8539	74.9758	100.098	87.1016	85.3927	103.735			0.0999654	0.0748598	0.252544	0.258387
				0.4339	1.5858			1.1331	1.14308	0.905281	0.899995			0.941	0.868	0.534	0.936			110.49	111.695	85.7013	85.5221	95.2123	96.6651	100.471	102.004			23.7	13.2			94.7515	86.4338	118.384	87.4796	96.5099	89.9403	88.6693	105.832			0.118762	0.0425763	0.31353	0.219268
				0.7479	1.6083			0.984504	1.00341	0.929174	1.01198			0.786	0.901	0.832	0.842			95.4582	89.2408	99.4358	97.5333	98.2148	98.1275	94.9683	119.442			25.89	6.95			103.971	84.8397	92.9809	122.996	104.048	88.171	123.042	109.839			0.0523991	0.0112522	0.172168	0.110914
				0.718	0.9474			1.21668	1.20106	0.954752	0.983556			0.645	0.807	0.656	0.644			98.6162	104.341	110.392	108.127	103.047	114.943	111.217	133.502			36.87	12.36			94.6985	97.7666	93.5498	103.242	103.562	98.4684	110.482	110.105			0.0529836	0.112354	0.158951	0.466703
				1.306	1.3836			0.813792	0.87631	1.20934				0.668	1.15	0.613	0.761			87.0303	92.3484	95.5513	93.9976	95.4445	105.289	109.489	133.288			38.13	9.48			105.403	81.3745	99.0044	120.667	108.473	91.9379	89.4417	104.534			0.107185	0.0729986	0.241166	0.261936
				0.972	1.0555			1.33167		1.02844				0.537	0.865	0.583	1.35													33.76	8.6			105.381	100.572	92.5397	142.951	104.35	101.031	99.814	97.9643			0.0981984	0.0386151	0.297249	0.105683
				1.3095	0.7897			0.857817		0.892406				0.529	0.897	0.65	0.729														10.37				100.123		164.799		104.959		109.139			0.0999171	0.0614295	0.466703	0.223666
				1.0506	0.6805			1.07218		1.17292				0.709	1.09	1.15	0.894														15.13				97.1567		157.511		98.9839		100.902			0.0324258	0.0330091	0.261936	0.268788
				0.8255	0.9031			0.673754						0.633	0.867	0.593	0.934														8.65				100.962		156.395		100.062		127.81			0.0778275	0.0337353	0.105683	0.308437
				1.2365	0.9044									0.688	1.45	0.796	1.16														10.13				82.7557		111.119		101.936		138.26			0.0311936	0.0186698	0.223666	0.2676
				1.0954	0.8479									1.07	0.985	0.679	0.727														6.18				97.9187		131.971		99.6478		121.687			0.05143		0.268788
				1.3011	0.8569									0.58	0.798	1.11	1.21																											0.24268		0.308437
				0.8658	0.7989									1.04	0.761	0.811	0.713																											0.060365		0.2676
				0.8445	0.5574									0.729	0.742	0.915	1.14																											0.0341881		0.119658
				0.7273	1.4515									0.935	1.28	0.811	1.49																											0.0823361		0.211721
				0.72	0.8575									0.442	0.772	0.793	0.949																											0.0959916		0.556396
				1.0676	0.8356									0.466	0.746	1.05	0.958																											0.0516012		0.410094
				1.4506	0.947									0.903	1.55	0.983	1.3																											0.12472		0.264557
				0.9668	0.9059									0.731	0.771	1.06	1.37
				1.1636	0.806									0.62	1.11	0.962	0.699
				1.5267	0.788									0.826	1.2	1.02	0.864
				1.2147	0.7891									0.639	1.16	0.98	0.647
				0.9503	0.5014									1.21	1.13	0.934	0.96
				1.1433	0.7088									0.609	1.75	0.778	0.636
				0.8862										0.664	1.35	0.552	0.693
				0.7526										0.941	0.778	0.903	0.82
				0.5041										0.644	1.1	0.804	1.01
				1.0417										0.949	0.806	1.03	0.947
				0.9713										0.686	0.923	1.02	0.795
				0.6402										1.03	0.929	0.796	0.741
														0.577	1.1	0.619	1.1
														1.04	1.14	0.821	0.887
														0.949	0.764	1.02	0.795
														0.855	1.34	0.771	0.693
														0.753	1.36	0.827	0.814
														0.687	1.08	0.672	0.817
														0.652	1.43	0.772	0.799
														0.729	0.857	1.05	0.953
														0.855	0.97	0.771	1.19
														0.653	0.891	0.608	0.811
														0.698	0.993	0.835	0.897
														1.82	0.824	0.968	0.729
														0.909	1.16	0.996	0.748
														0.637	0.979	0.782	0.63
														1.1	1.29	0.678	0.713
														0.939	1.32	0.672	0.905
														1.14	0.8	1.1	0.677
														0.852	1.19	0.781	0.464
														1.03	0.793	0.828	0.913
														0.538	0.922	0.718	0.591
														0.806	0.882	0.896	0.8
														1.02	0.882	0.716	1.06
														1.14	0.845	0.921	0.692
														1.3	0.983	0.687	0.567
														1.18	1.33	0.768	0.643
														0.905	0.835	0.931	1
														0.564	0.835	1.04	0.695
															0.66	0.993	0.89
															1.2	0.835
															0.774	0.856
															1.01	0.635
															0.767	0.869
															0.881	1.29
															0.813	0.775
															0.805	1.06
															1.03	1.1
															0.97	0.594
															1.14	0.896
															0.963	0.647
															0.953	1.02
															0.886	1.02
															0.979	0.702
															1.9	0.76
															0.906	0.792
															0.995	1.11
															1.26	0.732
															1.31	1.03
															1.1	0.407
															1.04	0.722
															0.793	0.877
															1.01	0.978
															1.41	0.671
															1.31	0.946
															1.34	0.951
															1.12	1.39
															0.883	0.648
															1.57	0.607
															1.03	0.925
															1.72	0.528
															1.24	0.792
															1.25	0.747
															1.13	0.848
															1.06	0.794
															1.06	0.755
															0.928	0.99
															0.976	1.11
															0.841	0.971
															0.886	1.11
															0.886	1.08
															0.979	1.26
															1.12	1.08
															1.46	1.01
															1.11	0.597
															1.13	0.725
															1.11	1.22
															1.19	0.908
															1.37	0.773
															0.864	0.768
															0.8	0.817
															1.02	0.887
															0.785	0.67
															0.924	0.808
															1.07	1.03
															1.5	0.968
															1.57	0.977
															1.04	0.922
															1.42	0.91
															0.986	0.966
															1.15	0.949
															1.1	1.38
															0.8	0.669
															0.743	0.879
															0.908	0.755
															1.05	0.787
															0.925	1.12
															0.826	0.936
															1.16	0.858
															1.14	0.684
															0.991	1.15
															1.29	1.13
															1.15	0.715
															1.07	1.29
															1.06	0.66
															1.18	1.44
															1.18	0.845
															0.818	0.71
															1.29	0.612
															0.985	0.817
															1.02	1.11
															1	0.67
															1.43	1.47
															1.38	1.05
															1.1	1.15
															0.814	1.04
															0.955	1.1
															0.972	0.966
															1.37	0.902
															0.75	1.22
															0.879	0.87
															1.21	0.758
															1.52	0.72
															0.889	1.08
															1.35	1.07
															1.17	0.889
															1.29	0.753
															1.17	0.851
															0.892	1.24
															1.17	0.693
															1.22
															0.977
															1.19
															0.929
															1.53
															1.47
															1.26
															1.16
															1
															1.58
															1.03
															0.958
															0.804
															1.02
															1.42
															1.19
															1.03
															1.28
															1.26
															1.1
															1.05
															0.782
															1.48
															1.14
															0.772
															1
															0.898
															1.41
															1.14
															1.31
															1.01
															1.22
															1.21
															1.02
															0.997
															0.968
															1.21
															1.47
															1.2
															0.997
															1.11
															0.77
															0.927
															0.872
															0.902
[truncated: 2 more columns]
