# Supplementary material for: KIF2C regulates synaptic plasticity and cognition in mice through dynamic microtubule depolymerization
Source: eLife. 2022 Feb 9;11:e72483. doi: 10.7554/eLife.72483 (PMC8828051; doi:10.7554/eLife.72483)
Supplement: Figure 2—figure supplement 1—source data 2. [file elife-72483-fig2-figsupp1-data2.zip]

Archive with 1 entries (1 files):
- Figure2- figure supplement1- source data2.jpg
