# Supplementary material for: KIF2C regulates synaptic plasticity and cognition in mice through dynamic microtubule depolymerization
Source: eLife. 2022 Feb 9;11:e72483. doi: 10.7554/eLife.72483 (PMC8828051; doi:10.7554/eLife.72483)
Supplement: Source data 1. [file elife-72483-data1.zip]

Archive with 6 entries (6 files):
- Figure 2- source data2.jpg
- Figure 5- source data2.jpg
- Figure2- figure supplement1- source data2.jpg
- Figure4- figure supplement1- source data2.jpg
- Figure6- figure supplement1- source data1.jpg
- Figure 1- source data.jpg
